# Supplementary material for: Serum Magnesium, Prescribed Magnesium Replacement and Cardiovascular Events in Adults with Type 2 Diabetes: A National Cohort Study in U.S. Veterans
Source: Nutrients. 2025 Jun 21;17(13):2067. doi: 10.3390/nu17132067 (PMC12251466; doi:10.3390/nu17132067)
Supplement: Supplementary file 1 [file nutrients-17-02067-s001.zip]

Archive with 1 entries (1 files):
- nutrients-3689640-supplementary.pdf
